# Supplementary material for: Epidemiology and genotypic diversity of human metapneumovirus in paediatric patients with acute respiratory infection in Beijing, China
Source: Virol J. 2021 Feb 18;18:40. doi: 10.1186/s12985-021-01508-0 (PMC7890387; doi:10.1186/s12985-021-01508-0)
Supplement: Supplementary file 1 — Additional file 1. The fasta data of the 48 N gene sequences. [file 12985_2021_1508_MOESM1_ESM.fas]

>BJ/n-20 
TATATTAAAAGAGTCTCAATACACAATAAAAAGAGATGTAGGCACCACAACTGCAGTGAC
ACCTTCATCATTGCAACAAGAAATAACACTTTTGTGTGGAGAAATTCTTTACACTAAACA
CACTGACTACAAATATGCTGCTGAGATAGGAATGCAATATATTTGCACAGCTCTAGGATC
AGAAAGAGTACAACAGATTTTGAGAAACTCAGGTAGTGAAGTTCAGGTGGTTCTAACCAA
AACATACTCCTTAGGGAAAGGTAAAAACAGTAAAGGGGAAGAGCTGCAGATGTTAGATAT
ACATGGAGTGGAAAAGAGTTGGGTAGAAGAAATAGATAAAGAAGCAAGAAAGACAATGGT
AACTTTGCTTAAAGAGTCATCAGGTAACATCCCACAAAACCAGAGACCTTCAGCACCAGA
CACACCAATAATTTTATTATGTGTAGGTGCCTTAATATTCACTAAACTAGCATCAACAAT
AGAAGTTGGATTAGAGACTACAGTTAGAAGAGCTAATAGAGTGCTAAGTGATGCACTCAA
AAGATACCCTAGGGTAGATATACCAAAGATTGCTAGATCTTTTTATGAACTATTTGAACA
AAAAGTGTACTACAGAAGTTTATTCATTGAGTACGGAAAAGCCTTAGGCTCATCTTCAAC
AGGGAGCAAAGCAGAAAGTTTGTTTGTAAATATATTTATGCAAGCTTATGGAGCTGGCCA
AACACTGCTAAGGTGGGGTGTCATTGCCAGATCATCCAACAACATAATGCTAGGGCATGT
GTCTGTGCAATCTGAATTGAAGCAAGTTACAGA
>BJ/n-28
TATATTAAAAGAGTCTCAATACACAATAAAAAGAGATGTAGGCACAACAACTGCAGTGAC
ACCTTCATCATTGCAACAAGAAATAACACTTTTGTGTGGAGAAATTCTTTACACTAAACA
CACTGACTACAAATATGCTGCTGAGATAGGAATGCAATATATTTGCACAGCTCTAGGATC
AGAAAGAGTACAACAGATTTTGAGAAACTCAGGTAGTGAAGTTCAGGTGGTTCTAACCAA
AACATACTCCTTAGGGAAAGGTAAAAACAGTAAAGGGGAAGAGCTGCAGATGTTAGATAT
ACATGGAGTGGAAAAGAGTTGGGTAGAAGAAATAGACAAAGAGGCAAGAAAGACAATGGT
AACTTTGCTTAAAGAGTCATCAGGTAATATCCCACAAAACCAGAGACCTTCAGCACCAGA
CACACCAATAATTTTATTATGTGTAGGTGCCTTAATATTCACTAAACTAGCATCAACAAT
AGAAGTTGGATTAGAGACTACAGTTAGAAGAGCTAATAGAGTGCTAAGTGATGCACTCAA
AAGATACCCTAGGGTAGATATACCAAAGATTGCTAGATCCTTTTATGAACTATTTGAACA
AAAAGTGTACTACAGAAGTTTATTCATTGAGTACGGAAAAGCTTTAGGCTCATCTTCAAC
AGGGAGCAAAGCAGAAAGTTTGTTTGTAAATATATTTATGCAAGCTTATGGAGCTGGTCA
AACACTGCTAAGGTGGGGTGTCATTGCCAGATCATCCAACAACATAATGCTAGGGCATGT
GTCTGTGCAATCTGAATTGAAGCAAGTTACAGA
>BJ/n-29
TATATTAAAGGAGTCTCAGTACACAATAAAGAGAGATGTAGGCACAACAACAGCAGTGAC
ACCCTCATCATTGCAACAAGAAATAACACTGTTGTGTGGAGAAATTCTATATGCCAAGCA
TACTGATTACAAATATGCTGCAGAAATAGGAATACAATATATCAGCACAGCTCTAGGGTC
AGAGAGAGTACAGCAGATTCTAAGAAACTCAGGCAGTGAAGTTCAAGCGGTTTTAACCAG
AACATACTCTTTGGGGAAAGTTAAAAACAATAAAGGAGAAGATTTACAGATGCTAGACAT
ACATGGAGTAGAAAAAAGCTGGGTGGAAGAGATAGACAAAGAAGCAAGAAAAACAATGGC
AACTTTACTTAAAGAATCATCAGGCAATATTCCACAAAATCAGAGGCCTTCAGCACCAGA
CACACCTATAATCCTATTATGTGTAGGTGCCTTAATATTTACCAAACTAGCATCAACTAT
AGAAGTGGGATTAGAGACCACAGTCAGAAGAGCTAACCGTGTGCTAAGTGATGCACTCAA
AAGATACCCTAGAATGGACATACCAAAAATCGCTAGATCCTTCTATGACTTATTTGAACA
AAAAGTGTATTACAGAAGTTTGTTCATTGAGTATGGCAAAGCATTAGGCTCATCCTCTAC
AGGCAGCAAAGCAGAAAGTTTATTCGTTAATATATTCATGCAAGCTTATGGTGCTGGTCA
AACAATGCTGAGGTGGGGGGTCATCGCCAGGTCATCTAACAATATAATGTTAGGACATGT
ATCTGTACAGGCTGAGTTGAAACAGGTCACAGA
>BJ/n-43 
TATATTAAAAGAGTCTCAGTACACAATAAAGAGAGATGTAGGCACAACAACAGCAGTGAC
ACCCTCATCATTGCAACAAGAAATAACACTGTTGCGTGGAGAAATTCTATATGCTAAGCA
TACTGATTACAAATATGCTGCAGAAATAGGAATACAATATATCAGCACAGCTCTAGGGTC
AGAGAGAGTACAGCAGATTCTAAGAAACTCAGGCAGTGAAGTTCAAGCAGTTTTAACCAG
AACATACTCTTTGGGGAAAGTTAAAAACAATAAAGGAGAAGATTTACAGATGCTAGACAT
ACATGGAGTAGAAAAAAGCTGGGTGGAAGAGATAGACAAAGAAGCAAGAAAAACAATGGC
AACTTTACTTAAAGAATCATCAGGCAATATCCCACAAAATCAGAGGCCTTCAGCACCAGA
CACACCTATAATCTTATTATGTGTAGGTGCCTTAATATTTACCAAACTAGCATCAACTAT
AGAAGTGGGATTAGAGACCACAGTCAGAAGAGCTAACCGTGTGCTAAGTGATGCACTCAA
AAGATACCCTAGAATGGACATACCAAAAATCGCTAGATCCTTCTATGACCTATTTGAACA
AAAAGTGTATTACAGAAGTTTGTTCATTGAGTATGGCAAAGCATTAGGCTCATCCTCTAC
AGGCAGCAAAGCAGAAAGTTTATTCGTTAATATATTCATGCAAGCTTATGGTGCTGGTCA
AACAATGCTGAGGTGGGGGGTCATCGCCAGATCATCTAACAATATAATGTTAGGACATGT
ATCTGTACGGGCTGAGTTAAAACAGGTCACAGA
>BJ/n-75
TATATTAAAAGAGTCTCAATACACAATAAAAAGAGATGTAGGCACAACAACTGCAGTGAC
ACCTTCATCATTGCAACAAGAAATAACACTTTTGTGTGGAGAAATTCTTTACACTAAACA
CACTGACTACAAATATGCTGCTGAGATAGGAATGCAATATATTTGCACAGCTCTAGGATC
AGAAAGAGTACAACAGATTTTGAGAAACTCAGGTAGTGAAGTTCAGGTGGTTCTAACCAA
AACATACTCCTTAGGGAAAGGTAAAAACAGTAAAGGGGAAGAGCTGCAGATGTTAGACAT
ACATGGAGTGGAAAAGAGTTGGGTAGAAGAAATAGACAAAGAGGCAAGAAAGACAATGGT
AACTTTGCTTAAAGAGTCATCAGGTAACATCCCACAAAACCAGAGACCTTCAGCACCAGA
CACACCAATAATTTTATTATGTGTAGGTGCCTTAATATTCACTAAACTAGCATCAACAAT
AGAAGTTGGATTAGAGACTACAGTTAGAAGAGCTAATAGAGTGCTAAGTGATGCACTCAA
AAGATACCCTAGGGTAGATATACCAAAGATTGCTAGATCCTTTTATGAACTATTTGAACA
AAAAGTGTACTACAGAAGTTTATTCATTGAGTACGGAAAAGCTTTAGGCTCATCTTCAAC
AGGGAGCAAAGCAGAAAGTTTGTTTGTAAATATATTTATGCAAGCTTATGGAGCTGGTCA
AACACTGCTAAGGTGAGGTGTCATTGCCAGATCATCCAACAACATAATGCTAGGGCATGT
GTCTGTGCAATCTGAATTGAAGCAAGTTACAGA
>BJ/n-77
TATATTAAAAGAGTCTCAGTACACAATAAAGAGAGATGTAGGCACAACAACAGCAGTGAC
ACCCTCATCATTGCAACAAGAAATAACACTGTTGTGTGGAGAAATTCTATATGCTAAGCA
TACTGATTACAAATATGCTGCAGAAATAGGAATACAATATATCAGCACAGCTCTAGGGTC
AGAGAGAGTACAGCAGATTCTAAGAAACTCAGGCAGTGAAGTTCAAGCGGTTTTAACCAG
AACATACTCTTTGGGGAAAGTTAAAAACAACAAAGGAGAAGATTTACAGATGCTAGACAT
ACATGGAGTAGAAAAAAGCTGGGTGGAAGAGATAGACAAAGAAGCAAGAAAAACAATGGC
AACTTTACTTAAAGAATCATCAGGCAATATCCCACAAAATCAGAGGCCTTCAGCACCAGA
CACACCTATAATCTTATTATGTGTAGGTGCCTTAATATTTACCAAACTAGCATCAACTAT
AGAAGTGGGATTAGAGACCACAGTCAGAAGAGCTAACCGTGTGCTAAGTGATGCACTCAA
AAGATACCCTAGAATGGACATACCAAAAATCGCTAGATCCTTCTATGACTTATTTGAACA
AAAAGTGTATTACAGAAGTTTGTTCATTGAGTATGGCAAAGCATTAGGCTCATCCTCTAC
AGGCAGCAAAGCAGAAAGTTTATTCGTTAATATATTCATGCAAGCTTATGGTGCTGGTCA
AACAATGCTGAGGTGGGGGGTCATCGCCAGATCATCTAACAATATAATGTTAGGACATGT
ATCTGTACAGGCTGAGTTAAAACAGGTCACAGA
>BJ/n-82 
TATATTAAAGGAGTCTCAGTACACAATAAAGAGAGATGTAGGCACAACAACAGCAGTGAC
ACCCTCATCATTGCAACAAGAAATAACACTGTTATGTGGAGAAATTCTATATGCTAAGCA
TACTGATTACAAATATGCTGCAGAAATAGGAATACAATATATCAGCACAGCTCTAGGGTC
AGAGAGAGTACAGCAGATTCTAAGAAACTCAGGCAGTGAAGTTCAAGCGGTTTTAACCAG
AACATACTCTTTGGGGAAAGTTAAAAACAATAAAGGAGAAGATTTACAGATGCTAGACAT
ACATGGAGTAGAAAAAAGCTGGGTGGAAGAGATAGACAAAGAAGCAAGAAAAACAATGGC
AACTTTACTTAAAGAATCATCAGGCAATATTCCACAAAATCAGAGGCCTTCAGCACCAGA
CACACCTATAATCCTGTTATGTGTAGGTGCCTTAATATTTACCAAACTAGCATCAACTAT
AGAAGTGGGATTAGAGACCACAGTCAGAAGAGCTAACCGTGTGCTAAGTGATGCACTCAA
AAGATACCCTAGAATGGACATACCAAAAATCGCTAGATCCTTCTATGACTTATTTGAACA
AAAAGTGTATTACAGAAGTTTGTTCATTGAGTATGGCAAAGCATTAGGCTCATCCTCTAC
AGGCAGCAAAGCAGAAAGTTTATTCGTTAATATATTCATGCAAGCTTATGGTGCTGGTCA
AACAATGCTGAGGTGGGGGGTCATCGCCAGGTCATCTAACAATATAATGTTAGGACATGT
ATCTGTACAAGCTGAGTTGAAACAGGTCACAGA
>BJ/n-102
TATATTAAAAGAGTCTCAATACACAATAAAAAGAGATGTAGGCACAACAACTGCAGTGAC
ACCTTCATCATTGCAACAAGAAATAACACTTTTGTGTGGAGAAATTCTTTACACTAAACA
CACTGACTACAAATATGCTGCTGAGATAGGAATGCAATATATTTGCACAGCTCTAGGATC
AGAAAGAGTACAACAGATTTTGAGAAACTCAGGTAGTGAAGTTCAGGTGGTTCTAACCAA
AACATACTCCTTAGGGAAAGGTAAAAACAGTAAAGGGGAAGAGCTGCAGATGTTAGATAT
ACATGGAGTGGAAAAGAGTTGGGTAGAAGAAATAGACAAAGAGGCAAGAAAGACAATGGT
AACTTTGCTTAAAGAGTCATCAGGTAACATCCCATAAAACCAGAGACCTTCAGCACCAGA
CACACCAATAATTTTATTATGTGTAGGTGCCTTAATATTCACTAAACTAGCATCAACAAT
AGAAGTTGGATTAGAGACTACAGTTAGAAGAGCTAATAGAGTGCTAAGTGATGCACTCAA
AAGATACCCTAGGGTAGATATACCAAAGATTGCTAGATCCTTTTATGAACTATTTGAACA
AAAAGTGTACTACAGAAGTTTATTCATTGAGTACGGAAAAGCTTTAGGCTCATCTTCAAC
AGGGAGCAAAGCAGAAAGTTTGTTTGTAAATATATTTATGCAAGCTTATGGAGCTGGTCA
AACACTGCTAAGGTGGGGTGTCATTGCCAGATCATCCAACAACATAATGCTAGGGCATGT
GTCTGTGCAATCTGAATTGAAGCAAGTTACAGA
>BJ/n-123
TATATTAAAAGAGTCTCAATACACAATAAAAAGAGATGTAGGCACAACAACTGCAGTGAC
ACCTTCATCATTGCAACAAGAAATAACACTTTTGTGTGGAGAAATTCTTTACACTAAACA
CACTGACTACAAATATGCTGCTGAGATAGGAATGCAATATATTTGCACAGCTCTAGGATC
AGAAAGAGTACAACAGATTTTGAGAAACTCAGGCAGTGAAGTTCAGGTGGTTCTAACCAA
AACATACTCCTTAGGGAAAGGTAAAAACAGTAAAGGGGAAGAGCTGCAGATGTTAGATAT
ACATGGAGTGGAAAAGAGTTGGGTAGAAGAAATAGACAAAGAGGCAAGAAAGACAATGGT
AACTTTGCTTAAAGAGTCATCAGGTAACATCCCACAAAACCAGAGACCTTCAGCACCAGA
CACACCAATAATTTTATTATGTGTAGGTGCCTTAATATTCACTAAACTAGCATCAACAAT
AGAAGTTGGATTAGAGACTACAGTTAGAAGAGCTAATAGAGTGTTAAGTGATGCACTCAA
A-GATACCCTAGGGTAGATATACCAAAGATTGCTAGATCCTTTTATGAACTATTTGAACA
AAAAGTGTACTACAGAAGTTTATTCATTGAGTACGGAAAAGCTTTAGGCTCATCTTCAAC
AGGGAGCAAAGCAGAAAGTTTGTTTGTAAATATATTTATGCAAGCTTATGGAGCTGGTCA
AACACTGCTAAGGTGGGGTGTCATTGCCAGATCATCCAACAACATAATGCTAGGGCATGT
GTCTGTGCAATCTGAATTGAAGCAAGTTACAGA
>BJ/n-154
TATATTAAAAGAGTCTCAGTACACAATAAAGAGAGATGTAGGCACAACAACAGCAGTGAC
ACCCTCATCATTGCAACAAGAAATAACACTGTTGTGTGGAGAAATTCTATATGCTAAGCA
TACTGATTACAAATATGCTGCAGAAATAGGAATACAATATATCAGCACAGCTCTAGGGTC
GGAGAGAGCACAGCAGATTCTAAGAAACTCAGGCAGTGAAGTTCAAGCGGTTTTAACCAG
AACATACTCTTTGGGGAAAGTTAAAAACAATAAAGGAGAAGATTTACAGATGCTAGACAT
GCATGGAGTGGAAAAAAGCTGGGTGGAAGAGATAGACAAAGAAGCAAGAAAAACAATGGC
AACTTTACTTAAAGAATCATCAGGCAATATCCCACAAAATCAGAGGCCTTCAGCACCAGA
CACACCTATAATCTTATTATGTGTAGGTGCCTTAATATTTACCAAACTAGCCTCAACTAT
AGAAGTGGGATTAGAGACCACAGTCAGAAGAGCTAACCGTGTGCTAAGTGATGCACTCAA
AAGATACCCTAGAATGGACATACCAAAAATCGCTAGATCCTTCTATGACTTATTTGAACA
AAAAGTGTATTACAGAAGTTTGTTCATTGAGTATGGCAAAGCATTAGGCTCATCCTCTAC
AGGCAGCAAAGCAGAAAGTTTATTCGTTAATATATTCACGCAAGCTTATGGTGCCGGTCA
AACAATGCTGAGGTGGGGGGTCATCGCCAGATCATCTAACAATATAATGTTAGGACATGT
ATCTGTACAGGCTGAGTTAAAACAGGTCACAGA
>BJ/n-172
TATATTAAAAGAGTCTCAATACACAATAAAAAGAGATGTAGGCACAACAACTGCAGTGAC
ACCTTCATCATTGCAACAAGAAATAACACTTTTGTGTGGAGAAATTCTTTACACTAAACA
CACTGACTACAAATATGCTGCTGAGATAGGAATGCAATATATTTGCACAGCTCTAGGATC
AGAAAGAGTACAACAGATTTTGAGAAACTCAGGTAGTGAAGTTCAGGTGGTTCTAACCAA
AACATACTCCTTAGGGAAAGGTAAAAACAGTAAAGGGGAAGAGCTGCAGATGTTAGATAT
ACATGGAGTGGAAAAGAGTTGGGTAGAAGAAATAGACAAAGAGGCAAGAAAGACAATGGT
AACTTTGCTTAAAGAGTCATCAGGTAACATCCCACAAAACCAGAGACCTTCAGCACCAGA
CACACCAATAATTTTATTATGTGTAGGTGCCTTAATATTCACTAAACTAGCATCAACAAT
AGAAGTTGGATTAGAGACTACAGTTAGAAGAGCTAATAGAGTGCTAAGTGATGCACTCAA
AAGATACCCTAGGGTAGATATACCAAAGATTGCTAGATCCTTTTATGAACTATTTGAACA
AAAAGTGTACTACAGAAGTTTATTCATTGAGTACGGAAAAGCTTTAGGCTCATCTTCAAC
AGGGAGCAAAGCAGAAAGTTTGTTTGTAAATATATTTATGCAAGCTTATGGAGCTGGTCA
AACACTGCTAAGGTGGGGTGTCATTGCCAGATCATCCAACAACATAATGCTAGGGCATGT
GTCTGTGCAATCTGAATTGAAGCAAGTCACAGA
>BJ/n-763
TATATTAAAAGAGTCTCAATACACAATAAAAAGAGATGTAGGCACAACAACTGCAGTGAC
ACCTTCATCATTGCAACAAGAAATAACACTTTTGTGTGGAGAAATTCTTTACACTAAACA
CACTGACTACAAATATGCTGCTGAGATAGGAATGCAATATATTTGCACAGCTCTAGGATC
AGAAAGAGTACAACAGATTTTGAGAAACTCAGGTAGTGAAGTTCAGGTGGTTCTAACCAA
AACATACTCCTTAGGGAAAGGTAAAAACAGTAAAGGGGAAGAGCTGCAGATGTTAGATAT
ACATGGAGTGGAAAAGAGTTGGGTAGAAGAAATAGACAAAGAGGCAAGAAAGACAATGGT
AACTTTGCTTAAAGAGTCATCAGGTAACATCCCACAAAACCAGAGACCTTCAGCACCAGA
CACACCAATAATTTTATTATGTGTAGGTGCCTTAATATTCACTAAACTAGCATCAACAAT
AGAAGTTGGATTAGAGACTACAGTTAGAAGAGCTAATAGAGTGCTAAGTGATGCACTCAA
AAGATACCCTAGGGTAGATATACCAAAGATTGCTAGATCCTTTTATGAACTATTTGAACA
AAAAGTGTACTACAGAAGTTTATTCATTGAGTACGGAAAAGCTTTAGGCTCATCTTCAAC
AGGGAGCAAAGCAGAAAGTTTGTTTGTAAATATATTTATGCAAGCTTATGGAGCTGGTCA
AACACTGCTAAGGTGGGGTGTCATTGCCAGATCATCCAACAACATAATGCTAGGGCATGT
GTCTGTGCAATCTGAATTGAAGCAAGTTACAGA
>BJ/n-788
TATATTAAAAGAGTCTCAATACACAATAAAAAGAGATGTAGGCACAACAACTGCAGTGAC
ACCTTCATCATTGCAACAAGAGATAACACTTTTGTGTGGAGAAATTCTTTACACTAAACA
CACTGACTACAAATATGCTGCTGAGATAGGAATGCAATATATTTGCACAGTTCTAGGATC
AGAAAAAGTACAACAGATTTTGAGAAACTCAGGTAGTGAAGTTCAGGTGGTTCTAACCAA
AACATACTCCTTAGGGAAAGGTAAAAACAGTAAAGGGGAAGAGCTGCAGATGTTAGATAT
ACATGGAGTGGAAAAGAGTTGGGTAGAAGAAATAGACAAAGAGGCAAGAGAGACAATGGT
GACTTTGCTTAAAGAGTCATCAGGTAACATCCCACAAAACCAGAGACCTTCAGCACCAGA
CACACCAATAATTTTATTATGTGTAGGTGCTTTAATATTCACTAAACTAGCATCAACAAT
AGAAGTTGGATTAGAGACTACAGTTAGAAGAGCTAATAGAGTGCTAAGTGATGCACTCAA
AAGATACCCTAGGGTAGATATACCAAAGATTGCTAGATCCTTTTATGAACTATTTGAACA
AAAAGTGTACTACAGAAGTTTATTCATTGAGTACGGAAAAGCTTTAGGCTCATCTTCAAC
AGGGAGCAAAGCAGGAAGTTTGTTTGTAAATATATTTATGCAAGCTTATGGAGCTGGTCA
AACACTGCTAAGGTGGGGTGTCATTGCCAGATCATCCAACAACATAATGCTAGGGCATGT
GTCTGTGCAATCTGAATTGAAGCAAGTTACAGA
>BJ/n-834
TATATTAAAAGAGTCTCAATACACAATAAAAAGAGATGTAGGCACAACAACTGCAGTGAC
ACCTTCATCATTGCAACAAGAAATAACACTTTTGTGTGGAGAAATTCTTTACACTAAACA
CACTGACTACAAATATGCTGCTGAGATAGGAATGCAATATATTTGCACAGCTCTAGGATC
AGAAAGAGTACAACAGATTTTGAGAAACTCAGGTAGTGAAGTTCAGGTGGTTCTAACCAA
AACATACTCCTTAGGGAAAGGTAAAAACAGTAAAGGGGAAGAGCTGCAGATGTTAGATAT
ACATGGAGTGGAAAAGAGTTGGGTAGAAGAAATAGACAAAGAGGCAAGAAAGACAATGGT
AACTTTGCTTAAAGAGTCATCAGGTAACATCCCACAAAACCAGAGACCTTCAGCACCAGA
CACACCAATAATTTTATTATGTGTAGGTGCCTTAATATTCACTAAACTAGCATCAACAAT
AGAAGTTGGATTAGAGACTACAGTTAGAAGAGCTAATAGAGTGCTAAGTGATGCACTCAA
AAGATACCCTAGGGTAGATATACCAAAGATTGCTAGATCCTTTTATGAACTATTTGAACA
AAAAGTGTACTACAGAAGTTTATTCATTGAGTACGGAAAAGCTTTAGGCTCATCTTCAAC
AGGGAGCAAAGCAGAAAGTTTGTTTGTAAATATATTTATGCAAGCTTATGGAGCTGGTCA
AACACTGCTAAGGTGGGGTGTCATTGCCAGATCATCCAACAACATAATGCTAGGGCATGT
GTCTGTGCAATCTGAATTGAAGCAAGTTACAGA
>BJ/n-928
TATATTAAAAGAGTCTCAATACACAATAAAAAGAGATGTAGGCACAACAACTGCAGTGAC
ACCTTCATCATTGCAACAAGAAATAACACTTTTGTGTGGAGAAATTCTTTACACTAAACA
CACTGACTACAAATATGCTGCTGAGATAGGAATGCAATATATTTGCACAGCTCTAGGATC
AGAAAGAGTACAACAGATTTTGAGAAACTCAGGTAGTGAAGTTCAGGTGGTTCTAACCAA
AACATACTCCTTAGGGAAAGGTAAAAACAGTAAAGGGGAAGAGCTGCAGATGTTAGATAT
ACATGGAGTGGAAAAGAGTTGGGTAGAAGAAATAGACAAAGAGGCAAGAAAGACAATGGT
AACTTTGCTTAAAGAGTCATCAGGTAACATCCCACAAAACCAGAGACCTTCAGCACCAGA
CACACCAATAATTTTATTATGTGTAGGTGCCTTAATATTCACTAAACTAGCATCAACAAT
AGAAGTTGGATTAGAGACTACAGTTAGAAGAGCTAATAGAGTGCTAAGTGATGCACTCAA
AAGATACCCTAGGGTAGATATACCAAAGATTGCTAGATCCTTTTATGAACTATTTGAACA
AAAAGTGTACTACAGAAGTTTATTCATTGAGTACGGAAAAGCTTTAGGCTCATCTTCAAC
AGGGAGCAAAGCAGAAAGTTTGTTTGTAAATATATTTATGCAAGCTTATGGAGCTGGTCA
AACACTGCTAAGGTGGGGTGTCATTGCCAGATCATCCAACAACATAATGCTAGGGCATGT
GTCTGTGCAATCTGAATTGAAGCAAGTTACAGA
>BJ/n-956
TATATTAAAAGAGTCTCAGTACACAATAAAGAGAGATGTAGGCACAACAACAGCAGTGAC
ACCCTCATCATTGCAACAAGAAATAACACTGTTGTGTGGAGAAATTCTATATGCTAAGCA
TACTGATTACAAATATGCTGCAGAAATAGGAATACAATATATCAGCACAGCTCTAGGGTC
AGAGAGAGTACAGCAGATTCTAAGAAACTCAGGCAGTGAAGTTCAAGCGGTTTTAACCAG
AACATACTCTTTGGGGAAAGTTAAAAACAATAAAGGAGAAGATTTACAGATGCTAGACAT
ACATGGAGTGGAAAAAAGCTGGGTGGAAGAGATAGACAAAGAAGCAAGAAAAACAATGGC
AACTTTACTTAAAGAATCATCAGGCAATATCCCACAAAATCAGAGGCCTTCAGCACCAGA
CACACCTATAATCTTATTATGTGTAGGTGCCTTAATATTTACCAAACTAGCCTCAACTAT
AGAAGTGGGATTAGAGACCACAGTCAGAAGAGCTAACCGTGTGCTAAGTGATGCACTCAA
AAGATACCCTAGAATGGACATACCAAAAATCGCTAGATCCTTCTATGACTTATTTGAACA
AAAAGTGTATTACAGAAGTTTGTTCATTGAGTATGGCAAAGCATTAGGCTCATCCTCTAC
AGGCAGCAAAGCAGAAAGTTTATTCGTTAATATATTCATGCAAGCTTATGGTGCTGGTCA
AACAATGCTGAGGTGGGGGGTCATCGCCAGATCATCTAACAATATAATGTTAGGACATGT
ATCTGTACAGGCTGAGTTAAAACAGGTCACAGA
>BJ/n-970
TATATTAAAGGAGTCTCAGTACACAATAAAGAGAGATGTAGGCACAACAACAGCAGTGAC
ACCCTCATCATTGCAACAAGAAATAACACTGTTGTGTGGAGAAATTCTATATGCTAAGCA
TACTGATTACAAATATGCTGCAGAAATAGGAATACAATATATCAGCACAGCTCTAGGGTC
AGAGAGAGTACAGCAGATTCTAAGAAACTCAGGCAGTGAAGTTCAAGCGGTTTTAACCAG
AACATACTCTTTGGGGAAAGTTAAAAACAATAAAGGAGAAGATTTACAGATGCTAGACAT
ACATGGAGTAGAAAAAAGCTGGGTGGAAGAGATAGACAAAGAAGCAAGAAAAACAATGGC
AACTTTACTTAAAGAATCATCAGGCAATATTCCACAAAATCAGAGGCCTTCAGCACCAGA
CACACCTATAATCCTGTTATGTGTAGGTGCCTTAATATTTACCAAGCTAGCATCAACTAT
AGAAGTGGGATTAGAGACCACAGTCAGAAGAGCTAACCGTGTGCTAAGTGATGCACTCAA
AAGATACCCTAGAATGGACATACCAAAAATCGCTAGATCCTTCTATGACTTATTTGAACA
AAAAGTGTATCACAGAAGTTTGTTCATTGAGTATGGCAAAGCATTAGGCTCATCCTCTAC
AGGCAGCAAAGCAGAAAGTTTATTCGTTAATATATTCATGCAAGCTTATGGTGCTGGTCA
AACAATGCTGAGGTGGGGGGTCATCGCCAGGTCATCTAACAATATAATGTTGGGACATGT
ATCTGTACAAGCTGAGTTGAAACAGGTCACAGA
>BJ/n-980
TATATTAAAGGAGTCTCAGTACACAATAAAGAGAGATGTAGGCACAACAACAGCAGTGAC
ACCCTCATCATTGCAACAAGAAATAACACTGTTGTGTGGAGAAATTCTATATGCTAAGCA
TACTGATTACAAATATGCTGCAGAAATAGGAATACAATATATCAGCACAGCTCTAGGGTC
AGAGAGAGTACAGCAGATTCTAAGAAACTCAGGCAGTGAAGTTCAAGCGGTTTTAACCAG
AACATACTCTTTGGGGAAAGTTAAAAACAATAAAGGAGAAGATTTACAGATGCTAGACAT
ACATGGAGTAGAAAAAAGCTGGGTGGAAGAGATAGACAAAGAAGCAAGAAAAACAATGGC
AACTTTACTTAAAGAATCATCAGGCAATATTCCACAAAATCAGAGGCCTTCAGCACCAGA
CACACCTATAATCCTGTTATGTGTAGGTGCCTTAATATTTACCAAACTAGCATCAACTAT
AGAAGTGGGATTAGAGACCACAGTCAGAAGAGCTAACCGTGTGCTAAGTGATGCACTCAA
AAGATACCCTAGAATGGACATACCAAAAATCGCTAGATCCTTCTATGACTTATTTGAACA
AAAAGTGTATTACAGAAGTTTGTTCATTGAGTATGGCAAAGCATTAGGCTCATCCTCTAC
AGGCAGCAAAGCAGAAAGTTTATTTGTTAATATATTCATGCAAGCTTATGGTGCTGGTCA
AACAATGCTGAGGTGGGGGGTCATCGCCAGGTCATCTAACAATATAATGTTAGGACATGT
ATCTGTACAAGCTGAGTTGAAACAGGTCACAGA
>BJ/n-990
TATATTAAAAGAGTCTCAATACACAATAAAAAGAGATGTAGGCACCACAACTGCAGTGAC
ACCTTCATCATTGCAGCAAGAGATAACACTTTTGTGTGGAGAGATTCTTTACACTAAACA
TACTGATTACAAATATGCTGCAGAGATAGGGATACAATATATTTGCACGGCTCTAGGATC
AGAAAGAGTACAACAGATTTTAAGAAATTCAGGTAGTGAAGTTCAGGTGGTTCTAACCAA
GACATACTCTTTAGGGAAAGGTAAAAATAGTAAAGGGGAAGAGTTGCAAATGTTAGACAT
ACATGGAGTGGAAAAGAGCTGGGTAGAAGAAATAGACAAAGAGGCAAGAAAGACAATGGT
GACTTTGCTAAAGGAATCATCAGGCAACATCCCACAAAACCAGAGGCCTTCAGCACCAGA
CACACCGATAATTTTATTATGTGTAGGTGCTTTAATATTCACTAAACTGGCATCAACAAT
AGAAGTTGGACTAGAGACTACAGTTAGAAGAGCCAACAGAGTGCTAAGTGATGCGCTCAA
AAGATACCCTAGGGTAGATATACCAAAGATTGCTAGATCCTTTTATGAACTATTTGAGCA
GAAAGTGTATTACAGGAGTCTATTCATTGAGTATGGGAAAGCTTTAGGCTCATCTTCAAC
AGGAAGCAAAGCAGAAAGTTTATTTGTAAATATATTTATGCAAGCTTATGGAGCCGGTCA
AACAATGCTAAGGTGGGGTGTCATTGCCAGATCATCTAACAACATAATGCTAGGGCATGT
ATCTGTGCAAGCTGAACTGAAACAAGTTACAGA
>BJ/n-1001
TATATTAAAAGAGTCTCAGTACACAATAAAAAGAGATGTAGGCACAACAACTGCAGTGAC
ACCTTCATCATTGCAACAAGAAATAACACTTTTGTGTGGAGAAATTCTTTACACTAAACA
CACTGACTACAAATATGCTGCTGAGATAGGAATGCAATATATTTGCACAGCTCTAGGATC
AGAAAGAGTACAACAGATTTTGAGAAACTCAGGTAGTGAAGTTCAGGTGGTTCTAACCAA
AACATACTCCTTAGGGAAAGGTAAAAACAGTAAAGGGGAAGAGCTGCAGATGTTAGATAT
ACATGGAGTGGAAAAGAGTTGGGTAGAAGAAATAGACAAAGAGGCAAGAAAGACAATGGT
AACTTTGCTTAAAGAGTCATCAGGTAACATCCCACAAAACCAGAGACCTTCAGCACCAGA
CACACCAATAATTTTATTATGTATAGGTGCCTTAATATTCACTAAACTAGCATCAACAAT
AGAAGTTGGATTAGAGACTACAGTTAGAAGAGCTAATAGAGTGCTAAGTGATGCACTCAA
AAGATACCCTAGGGTAGATATACCAAAGATTGCTAGATCTTTTTATGAACTATTTGAACA
AAAAGTGTACTACAGAAGTTTATTCATTGAGTACGGAAAAGCTTTAGGCTCATCTTCAAC
AGGGAGCAAAGCAGAAAGTTTGTTTGTAAATATATTTATGCAAGCTTATGGAGCTGGTCA
AACACTGCTAAGGTGGGGTGTCATTGCCAGATCATCCAACAACATAATGCTAGGGCATGT
GTCTGTGCAATCTGAATTGAAGCAAGTTACAGA
>BJ/n-1022
TATATTAAAGGAGTCTCAGTACACAATAAAGAGAGATGTAGGCACAACAACAGCAGTGAC
ACCCTCATCATTGCAACAAGAAATAACACTGTTGTGTGGAGAAATTCTATATGCTAAGCA
TACTGATTACAAATATGCTGCAGAAATAGGAATACAATACATCAGCACAGCTCTAGGGTC
AGAGAGAGTACAGCAGATTCTAAGAAACTCAGGCAGTGAAGTTCAAGCGGTTTTAACCAG
AACATATTCTTTGGGGAAAGTTAAAAACAATAAAGGAGAAGATTTACAGATGCTAGATAT
ACATGGAGTAGAAAAAAGCTGGGTGGAAGAGATAGACAAAGAAGCAAGAAAAACAATGGC
AACTTTACTTAAAGAATCATCAGGCAATATTCCACAAAATCAGAGGCCTTCAGCACCAGA
CACACCTATAATCCTGTTGTGTGTAGGTGCCTTAATATTTACCAAACTAGCATCAACTAT
AGAAGTGGGATTAGAGACCACAGTCAGAAGAGCTAACCGTGTGCTAAGTGATGCACTCAA
AAGATACCCTAGAATGGACATACCAAAAATCGCTAGATCCTTCTATGACTTATTTGAACA
AAAAGTGTATTACAGAAGTTTGTTCATTGAATATGGCAAAGCATTAGGCTCATCCTCTAC
AGGCAGCAAAGCAGAAAGTTTATTCGTTAATATATTCATGCAAGCTTATGGTGCTGGTCA
AACAATGTTGAGGTGGGGGGTCATCGCCAGGTCATCTAACAATATAATGTTAGGACATGT
ATCTGTACAGGCTGAGTTGAAACAAGTCACAGA
>BJ/n-1027
TATATTAAAAGAGTCTCAATACACAATAAAAAGAGATGTAGGCACAACAACTGCAGTGAC
ACCTTCATCATTGCAACAAGAAATAACACTTTTGTGTGGAGAAATTCTTTACACTAAACA
CACTGACTACAAATATGCTGCTGAGATAGGAATGCAATATATTTGCACAGCTCTAGGATC
AGAAAGAGTACAACAGATTTTGAGAAACTCAGGTAGTGAAGTTCAGGTGGTTCTAACCAA
AACATACTCCTTAGGGAAAGGTAAAAACAGTAAAGGGGAAGAGCTGCAGATGTTAGATAT
ACATGGAGTGGAAAAGAGTTGGGTAGAAGAAATAGACAAAGAGGCAAGAAAGACAATGGT
AACTTTGCTTAAAGAGTCATCAGGTAACATCCCACAAAACCAGAGACCTTCAGCACCAGA
CACACCAATAATTTTATTATGTGTAGGTGCCTTAATATTCACTAAACTAGCATCAACAAT
AGAAGTTGGATTAGAGACTACAGTTAGAAGAGCTAATAGAGTGCTAAGTGATGCACTCAA
AAGATACCCTAGGGTAGATATACCAAAGATTGCTAGATCCTTTTATGAACTATTTGAACA
AAAAGTGTACTACAGAAGTTTATTCATTGAGTACGGAAAAGCTTTAGGCTCATCTTCAAC
AGGGAGCAAAGCAGAAAGTTTGTTTGTAAATATATTTATGCAAGCTTATGGAGCTGGTCA
AACACTGCTAAGGTGGGGTGTCATTGCCAGATCATCCAACAACATAATGCTAGGGCATGT
GTCTGTGCAATCTGAATTGAAGCAAGTTACAGA
>BJ/n-1031
TATATTAAAGGAGTCTCAGTACACAATAAAGAGAGATGTAGGCACAACAACAGCAGTGAC
ACCCTCATCATTGCAACAAGAAATAACACTGTTGTGTGGAGAAATTCTATATGCTAAGCA
TACTGATTACAAATATGCTGCAGAAATAGGAATACAATACATCAGCACAGCTCTAGGGTC
AGAGAGAGTACAGCAGATTCTAAGAAACTCAGGCAGTGAAGTTCAAGCGGTTTTAACCAG
AACATATTCTTTGGGGAAAGTTAAAAACAATAAAGGAGAAGATTTACAGATGCTAGATAT
ACATGGAGTAGAAAAAAGCTGGGTGGAAGAGATAGACAAAGAAGCAAGAAAAACAATGGC
AACTTTACTTAAAGAATCATCAGGCAATATTCCACAAAATCAGAGGCCTTCAGCACCAGA
CACACCTATAATCCTGTTGTGTGTAGGTGCCTTAATATTTACCAAACTAGCATCAACTAT
AGAAGTGGGATTAGAGACCACAGTCAGAAGAGCTAACCGTGTGCTAAGTGATGCACTCAA
AAGATACCCTAGAATGGACATACCAAAAATCGCTAGATCCTTCTATGACTTATTTGAACA
AAAAGTGTATTACAGAAGTTTGTTCATTGAGTATGGCAAAGCATTAGGCTCATCCTCTAC
AGGCAGCAAAGCAGAAAGTTTATTCGTTAATATATTCATGCAAGCTTATGGTGCTGGTCA
AACAATGTTGAGGTGGGGGGTCATCGCCAGGTCATCTAACAATATAATGTTAGGACATGT
ATCTGTACAGGCTGAGTTGAAACAAGTCACAGA
>BJ/n-1046
TATATTAAAAGAGTCTCAATACACAATAAAAAGAGATGTAGGCACCACAACTGCAGTGAC
ACCTTCATCATTGCAGCAAGAGATAACACTTTTGTGTGGAGAGATTCTTTACACTAAACA
TACTGATTACAAATATGCTGCAGAGATAGGGATACAATATATTTGCACGGCTCTAGGATC
AGAAAGAGTACAACAGATTTTAAGAAATTCAGGTAGTGAAGTTCAGGTAGTTCTAACCAA
GACATACTCTTTAGGGAAAGGTAAAAATAGTAAAGGGGAAGAGTTGCAAATGTTAGACAT
ACATGGAGTGGAAAAGAGCTGGGTAGAAGAAATAGACAAAGAGGCAAGAAAGACAATGGT
GACTTTGCTAAAGGAATCATCAGGCAACATCCCACAAAACCAGAGGCCTTCAGCACCAGA
CACACCAATAATTTTATTATGTGTAGGTGCTTTAATATTCACTAAACTAGCATCAACAAT
AGAGGTTGGACTGGAGACTACAGTTAGAAGAGCCAACAGAGTGCTAAGTGATGCGCTCAA
AAGATACCCTAGGGTAGATATACCAAAGATTGCTAGATCCTTTTATGAACTATTTGAGCA
GAAAGTGTATTACAGGAGTCTATTCATTGAGTATGGGAAAGCTTTAGGCTCATCTTCAAC
AGGAAGCAAAGCAGAAAGTTTATTTGTAAATATATTTATGCAAGCTTATGGAGCCGGTCA
AACAATGCTAAGGTGGGGTGTCATTGCCAGATCATCTAACAACATAATGCTAGGGCATGT
ATCTGTGCAAGCTGAACTGAAACAAGTTACAGA
>BJ/n-1070
TATATTAAAAGAGTCTCAATACACAATAAAAAGAGATGTAGGCACAACAACTGCAGTGAC
ACCTTCATCATTGCAACAAGAAATAACACTTTTGTGTGGAGAAATTCTTTACACTAAACA
CACTGACTACAAATATGCTGCTGAGATAGGAATGCAATATATTTGCACAGCTCTAGGATC
AGAAAGAGTACAACAGATTTTGAGAAACTCAGGTAGTGAAGTTCAGGTGGTTCTAACCAA
AACATACTCCTTAGGGAAAGGTAAAAACAGTAAAGGGGAAGAGCTGCAGATGTTAGATAT
ACATGGAGTGGAAAAGAGTTGGGTAGAAGAAATAGACAAAGAGGCAAGAAAGACAATGGT
AACTTTGCTTAAAGAGTCATCAGGTAACATCCCACAAAACCAGAGACCTTCAGCACCAGA
CACACCAATAATTTTATTATGTGTAGGTGCCTTAATATTCACTAAACTAGCATCAACAAT
AGAAGTTGGATTAGAGACTACAGTTAGAAGAGCTAATAGAGTGCTAAGTGATGCACTCAA
AAGATACCCTAGGGTAGATATACCAAAGATTGCTAGATCCTTTTATGAACTATTTGAACA
AAAAGTGTACTACAGAAGTTTATTCATTGAGTACGGAAAAGCTTTAGGCTCATCTTCAAC
AGGGAGCAAAGCAGAAAGTTTGTTTGTAAATATATTTATGCAAGCTTATGGAGCTGGTCA
AACACTGCTAAGGTGGGGTGTCATTGCCAGATCATCCAACAACATAATGCTAGGGCATGT
GTCTGTGCAATCTGAATTGAAGCAAGTTACAGA
>BJ/n-1074
TATATTAAAAGAGTCTCAATACACAATAAAAAGAGATGTAGGCACAACAACTGCAGTGAC
ACCTTCATCATTGCAACAAGAAATAACACTTTTGTGTGGAGAAATTCTTTACACTAAACA
CACTGACTACAAATATGCTGCTGAGATAGGAATGCAATATATTTGCACAGCTCTAGGATC
AGAAAGAGTACAACAGATTTTGAGAAACTCAGGTAGTGAAGTTCAGGTGGTTCTAACCAA
AACATACTCCTTAGGGAAAGGTAAAAACAGTAAAGGGGAAGAGCTGCAGATGTTAGACAT
ACATGGAGTGGAAAAGAGTTGGGTAGAAGAAATAGACAAAGAGGCAAGAAAGACAATGGT
AACTTTGCTTAAAGAGTCATCAGGTAACATCCCACAAAACCAGAGACCTTCAGCACCAGA
CGCACCAATAACTTTATTATGTGTAGGTGCCTTAATATTCACTAAACTAGCATCAACAAT
AGAAGTTGGATTAGAGACTACAGTTAGAAGAGCTAATAGAGTGCTAAGTGATGCACTCAA
AAGATACCCTAGGGTAGATATACCAAAGATTGCTAGATCCTTTTATGAACTATTTGAACA
AAAAGTGTACTACAGAAGTTTATTCATTGAGTACGGAAAAGCTTTAGGCTCATCTTCAAC
AGGGAGCAAAGCAGAAAGTTTGTTTGTAAATATATTTATGCAAGCTTATGGAGCTGGTCA
AACACTGCTAAGGTGGGGTGTCATTGCCAGATCATCCAACAACATAATGCTAGGGCATGT
GTCTGTGCAATCTGAATTGAAGCAAGTTACAGA
>BJ/n-1075
TATATTAAAAGAGTCTCAATACACAATAAAAAGAGATGTAGGCACAACAACTGCAGTGAC
ACCTTCATCATTGCAACAAGAAATAACACTTTTGTGTGGAGAAATTCTTTACACTAAACA
CACTGACTACAAATATGCTGCTGAGATAGGAATGCAATATATTTGCACAGCTCTAGGATC
AGAAAGAGTACAACAGATTTTGAGAAACTCAGGTAGTGAAGTTCAGGTGGTTCTAACCAA
AACATACTCCTTAGGGAAAGGTAAAAACAGTAAAGGGGAAGAGCTGCAGATGTTAGATAT
ACATGGAGTGGAAAAGAGTTGGGTAGAAGAAATAGACAAAGAGGCAAGAAAGACAATGGT
AACTTTGCTTAAAGAGTCATCAGGTAACATCCCACAAAACCAGAGACCTTCAGCACCAGA
CACACCAATAATTTTATTATGTGTAGGTGCCTTAATATTCACTAAACTAGCATCAACAAT
AGAAGTTGGATTAGAGACTACAGTTAGAAGAGCTAATAGAGTGCTAAGTGATGCACTCAA
AAGATACCCTAGGGTAGATATACCAAAGATTGCTAGATCCTTTTATGAACTATTTGAACA
AAAAGTGTACTACAGAAGTTTATTCATTGAGTACGGAAAAGCTTTAGGCTCATCTTCAAC
AGGGAGCAAAGCAGAAAGTTTGTTTGTAAATATATTTATGCAAGCTTATGGAGCTGGTCA
AACACTGCTAAGGTGGGGTGTCATTGCCAGATCATCCAACAACATAATGCTAGGGCATGT
GTCTGTGCAATCTGAATTGAAGCAAGTTACAGA
>BJ/n-1078
TATATTAAAAGAGTCTCAATACGCAATAAAAAGAGATGTAGGCACAACAACTGCAGTGAC
ACCTTCATCATTGCAACAAGAAATAACACTTTTGTGTGGAGAAATTCTTTACACTAAACA
CACTGACTACAAATATGCTGCTGAGATAGGAATGCAATATATTTGCACAGCTCTAGGATC
AGAAAGAGTACAACAGATTTTGAGAAACTCAGGTAGTGAAGTTCAGGTGGTTCTAACCAA
AACATACTCCTTAGGGAAAGGTAAAAACAGTAAAGGGGAAGAGCTGCAGATGTTAGACAT
ACATGGAGTGGAAAAGAGTTGGGTAGAAGAAATAGACAAAGAGGCAAGAAAGACAATGGT
AACTTTGCTTAAAGAGTCATCAGGTAACATCCCACAAAACCAGAGACCTTCAGCACCAGA
CACACCAATAATTTTATTATGTGTAGGTGCCTTAATATTCACTAAACTAGCATCAACAAT
AGAAGTTGGATTAGAGACTACAGTTAGAAGAGCTAATAGAGTGCTAAGTGATGCACTCAA
AAGATACCCTAGGGTAGATATACCAAAGATTGCTAGATCCTTTTATGAACTATTTGAACA
AAAAGTGTACTACAGAAGTTTATTCATTGAGTACGGAAAAGCTTTAGGCTCATCTTCAAC
AGGGAGCAAAGCAGAAAGTTTGTTTGTAAATATATTTATGCAAGCTTATGGAGCTGGTCA
AACACTGCTAAGGTGGGGTGTCATTGCCAGATCATCCAACAACATAATGCTAGGGCATGT
GTCTGTGCAATCTGAATTGAAGCAAGTTACAGA
>BJ/n-1124
TATATTAAAAGAGTCTCAGTACACAATAAAGAGAGATGTAGGCACAACAACAGCAGTGAC
ACCCTCATCATTGCAACAAGAAATAACACTGTTGTGTGGAGAAATTCTATATGCTAAGCA
TACTGATTACAAATATGCTGCAGAAATAGGAATACAATATATCAGCACAGCTCTAGGGTC
AGAGAGAGTACAGCAGATTCTAAGAAACTCAGGCAGTGAAGTTCAAGCGGTTTTAACCAG
AACATACTCTTTGGGGAAAGTTAAAAACAATAAAGGAGAAGATTTACAGATGCTAGACAT
ACATGGAGTGGAAAAAAGCTGGGTGGAAGAGATAGACAAAGATGCAAGAAAAACAATGGC
AACTTTACTTAAAGAATCATCAGGCAATATCCCACAAAATCAGAGGCCTTCAGCACCAGA
CACACCTATAATCTTATTATGTGTAGGTGCCTTAATATTTACCAAACTAGCCTCAACTAT
AGAAGTGGGATTAGAGACCACAGTCAGAAGAGCTAACCGTGTGCTAAGTGATGCACTCAA
AAGATACCCTAGAATGGACATACCAAAAATCGCTAGATCCTTCTATGACTTATTTGAACA
AAAAGTGTATTACAGAAGTTTGTTCATTGAGTATGGCAAAGCATTAGGCTCATCCTCTAC
AGGCAGCAAAGCAGAAAGTTTATTCGTTAATATATTCATGCAAGCTTATGGTGCTGGTCA
AACAATGCTGAGGTGGGGGGTCATCGCCAGATCATCTAACAATATAATGTTAGGACATGT
ATCTGTACAGGCTGAGTTAAAACAGGTCACAGA
>BJ/n-1134
TATATTAAAAGAGTCTCAATACACAATAAAAAGAGATGTAGGCACCACAACTGCAGTGAC
ACCTTCATCATTGCAGCAAGAGATAACACTTTTGTGTGGAGAGATTCTTTACACTAAACA
TACTGATTACAAATATGCTGCAGAGATAGGGATACAATATATTTGCACGGCTCTAGGATC
AGAAAGAGTACAACAGATTTTAAGAAATTCAGGTAGTGAAGTTCAGGTGGTTCTAACCAA
GACATACTCTTTAGGGAAAGGTAAAAATAGTAAAGGGGAAGAGTTGCAAATGTTAGACAT
ACATGGAGTGGAAAAGAGCTGGGTAGAAGAAATAGACAAAGAGGCAAGAAAGACAATGGT
GACTTTGCTAAAGGAATCATCAGGCAACATCCCACAAAACCAGAGGCCTTCAGCACCAGA
CACACCGATAATTTTATTATGTGTAGGTGCTTTAATATTCACTAAACTGGCATCAACAAT
AGAAGTTGGACTAGAGACTACAGTTAGAAGAGCCAACAGAGTGCTAAGTGATGCGCTCAA
AAGATACCCTAGGGTAGATATACCAAAGATTGCTAGATCCTTTTATGAACTATTTGAGCA
GAAAGTGTATTACAGGAGTCTATTCATTGAGTATGGGAAAGCTTTAGGCTCATCTTCAAC
AGGAAGCAAAGCAGAAAGTTTATTTGTAAATATATTTATGCAAGCTTATGGAGCCGGTCA
AACAATGCTAAGGTGGGGTGTCATTGCCAGATCATCTAACAACATAATGCTAGGGCATGT
ATCTGTGCAAGCTGAACTGAAACAAGTTACAGA
>BJ/n-1148
TATATTAAAAGAGTCTCAGTACACAATAAAGAGAGATGTAGGCACAACAACAGCAGTGAC
ACCCTCATCATTGCAACAAGAAATAACACTGTTGTGTGGAGAAATTCTATATGCTAAGCA
TACTGATTACAAATATGCTGCAGAAATAGGAATACAATATATCAGCACAGCTCTAGGGTC
AGAGAGAGTACAGCAGATTCTAAGAAACTCAGGCAGTGAAGTTCAAGCGGTTTTAACTAG
AACATACTCTTTGGGGAAAGTTAAAAACAATAAAGGAGAAGATTTACAGATGCTAGACAT
ACATGGAGTAGAAAAAAGCTGGGTGGAAGAGATAGACAAAGAAGCAAGAAAAACAATGGC
AACTTTACTTAAAGAATCATCAGGCAATATCCCACAAAATCAGAGGCCTTCAGCACCAGA
CACACCTATAATCTTATTATGTGTAGGTGCCTTAATATTTACCAAACTAGCATCAACTAT
AGAAGTGGGATTAGAGACCACAGTCAGAAGAGCAAACCGTGTGCTAAGTGATGCACTCAA
AAGATACCCTAGAATGGACATACCAAAAATTGCTAGATCCTTCTATGACTTATTTGAACA
AAAAGTGTATTACAGAAGTTTGTTCATTGAGTATGGCAAAGCATTAGGCTCATCCTCTAC
AGGCAGCAAAGCAGAAAGTTTATTCGTTAATATATTCATGCAAGCTTATGGTGCTGGTCA
AACAATGCTGAGGTGGGGGGTCATCGCCAGATCATCTAACAATATAATGTTAGGACATGT
ATCTGTACAGGCTGAGTTAAAACAGGTCACAGA
>BJ/n-1171
TATATTAAAAGAGTCTCAATACACAATAAAAAGAGATGTAGGCACAACAACTGCAGTGAC
ACCTTCATCATTGCAACAAGAAATAACACTTTTGTGTGGAGAAATTCTTTACACTAAACA
CACTGACTACAAATATGCTGCTGAGATAGGAATGCAATATATTTGCACAGCTCTAGGATC
AGAAAGAGTACAACAGATTTTGAGAAACTCAGGTAGTGAAGTTCAGGTGGTTCTAACCAA
AACATACTCCTTAGGGAAAGGTAAAAACAGTAAAGGGGAAGAGCTGCAGATGTTAGATAT
ACATGGAGTGGAAAAGAGTTGGGTAGAAGAAATAGACAAAGAGGCAAGAAAGACAATGGT
AACTTTGCTTAAAGAGTCATCAGGTAACATCCCACAAAACCAGAGACCTTCAGCACCAGA
CACACCAATAATTTTATTATGTGTAGGTGCCTTAATATTCACTAAACTAGCATCAACAAT
AGAAGTTGGATTAGAGACTACAGTTAGAAGAGCTAATAGAGTGCTAAGTGATGCACTCAA
AAGATACCCTAGGGTAGATATACCAAAGATTGCTAGATCCTTTTATGAACTATTTGAACA
AAAAGTGTACTACAGAAGTTTATTCATTGAGTACGGAAAAGCTTTAGGCTCATCTTCAAC
AGGGAGCAAAGCAGAAAGTTTGTTTGTAAATATATTTATGCAAGCTTATGGAGCTGGTCA
AACACTGCTAAGGTGGGGTGTCATTGCCAGATCATCCAACAACATAATGCTAGGGCATGT
GTCTGTGCAATCTGAATTGAAGCAAGTTACAGA
>BJ/n-1192
TATATTAAAAGAGTCTCAATACACAATAAAAAGAGATGTAGGCACAACAACTGCAGTGAC
ACCTTCATCATTGCAACAAGAAATAACACTTTTGTGTGGAGAAATTCTTTACACTAAACA
CACTGACTACAAATATGCTGCTGAGATAGGAATGCAATATATTTGCACAGCTCTAGGATC
AGAAAGAGTACAACAGATTTTGAGAAACTCAGGTAGTGAAGTTCAGGTGGTTCTAACCAA
AACATACTCCTTAGGGAAAGGTAAAAACAGTAAAGGAGAAGAGCTGCAGATGTTAGATAT
ACATGGAGTGGAAAAGAGTTGGGTAGAAGAAATAGACAAAGAGGCAAGAAAGACAATGGT
AACTTTGCTTAAAGAGTCATCAGGTAACATCCCACAAAACCAAAGACCTTCAGCACCAGA
CACACCAATAATTTTATTATGTGTAGGTGCCTTAATATTCACTAAACTAGCATCAACAAT
AGAAGTTGGATTAGAGACTACAGTTAGAAGAGCTAATAGAGTGCTAAGTGATGCACTCAA
AAGATACCCTAGGGTAGATATACCAAAGATTGCTAGATCCTTTTATGAACTATTTGAACA
AAAAGTGTACTACAGAAGTTTATTCATTGAGTACGGAAAAGCTTTAGGCTCATCTTCAAC
AGGGAGCAAAGCAGAAAGTTTGTTTGTAAATATATTTATGCAAGCCTATGGAGCTGGTCA
AACACTGCTAAGGTGGGGTGTCATTGCCAGATCATCCAACAACATAATGCTAGGGCATGT
GTCTGTGCAATCTGAATTGAAGCAAGTTACAGA
>BJ/n-1198
TATATTAAAAGAGTCTCAGTACACAATAAAGAGAGATGTAGGCACAACAACAGCAGTGAC
ACCCTCATCATTGCAACAAGAAATAACACTGTTGTGTGGAGAAATTCTATATGCTAAGCA
TACTGATTACAAATATGCTGCAGAAATAGGAATACAATATATCAGCACAGCTCTAGGATC
AGAGAGAGTACAGCAGATCCTAAGAAACTCAGGCAGTGAAGTTCAAGCGGTTTTAACCAG
AACATACTCTTTGGGGAAAGTTAAAAACAATAAAGGAGAAGATTTMCAGATGCTAGACAT
ACATGGAGTAGAAAAAAGCTGGGTGGAAGAGATAGACAAAGAAGCAAGAAAAACAATGGC
AACTTTACTTAAAGAATCATCAGGCAATATCCCACAAAATCAGAGGCCTTCAGCACCAGA
CACACCTATAATCTTATTATGTGTAGGTGCCTTAATATTTACCAAACTAGCATCAACTAT
AGAAGTGGGATTAGAGACCACAGTCAGAAGAGCTAACCGTGTGCTAAGTGATGCMCTCAA
AAGATACCCTAGAATGGACATACCAAAAATCGCTAGATCCTTCTATGACTTATTTGAACA
AAAGGTGTATTACAGAAGTTTGTTCATTGAGTATGGCAAAGCATTAGGCTCATCCTCTAC
AGGCAGCAAAGCAGAAAGTTTATTCGTTAATATATTCATGCAAGCTTATGGTGCTGGTCA
AACAATGCTGAGGTGGGGGGTCATCGCCAGATCATCTAACAATATAATGTTAGGACATGT
ATCTGTACAGGCTGAGTTAAAACAGGTCACAGA
>BJ/n-1203
TATATTAAAAGAGTCTCAGTACACAATAAAGAGAGATGTAGGCACAACAACAGCAGTGAC
ACCCTCATCATTGCAACAAGAAATAACACTGTTGTGTGGAGAAATTCTATATGCTAAGCA
TACTGATTACAAATATGCTGCAGAAATAGGAATACAATATATCAGCACAGCTCTAGGGTC
AGAGAGAGTACAGCAGATCCTAAGAAACTCAGGCAGTGAAGTTCAAGCGGTTTTAACCAG
AACATACTCTTTGGGGAAAGTTAAAAACAATAAAGGAGAAGATTTACAGATGCTAGACAT
ACATGGAGTAGAAAAAAGCTGGGTGGAAGAGATAGACAAAGAAGCAAGAAAAACAATGGC
AACTTTACTTAAAGAATCATCAGGCAATATCCCACAAAATCAGAGGCCTTCAGCACCAGA
CACACCTATAATCTTATTATGTGTAGGTGCCTTAATATTTACCAAACTAGCATCAACTAT
AGAAGTGGGATTAGAGACCACAGTCAGAAGAGCTAACCGTGTGCTAAGTGATGCACTCAA
AAGATACCCTAGAATGGACATACCAAAAATCGCTAGATCCTTCTATGACTTATTTGAACA
AAAGGTGTATTACAGAAGTTTGTTCATTGAGTATGGCAAAGCATTAGGCTCATCCTCTAC
AGGCAGCAAAGCAGAAAGTTTATTCGTTAATATATTCATGCAAGCTTATGGTGCTGGTCA
AACAATGCTGAGGTGGGGGGTCATCGCCAGATCATCTAACAATATAATGTTAGGACATGT
ATCTGTACAGGCTGAGTTAAAACAGGTCACAGA
>BJ/n-1214
TATATTAAAAGAGTCTCAGTACACAATAAAGAGAGATGTAGGCACAACAACAGCAGTGAC
ACCCTCATCATTGCAACAAGAAATAACACTGTTGTGTGGAGAAATTCTATATGCTAAGCA
TACTGATTACAAATATGCTGCAGAAATAGGAATACAATATATCAGCACAGCTCTAGGGTC
AGAGAGAGTACAGCAGATTCTAAGAAACTCAGGCAGTGAAGTTCAAGCGGTTTTAACCAG
AACATACTCTTTGGGGAAAGTTAAAAACAATAAAGGAGAAGATTTACAGATGCTAGACAT
ACATGGAGTAGAAAAAAGCTGGGTGGAAGAGATAGACAAAGAAGCAAGAAAAACAATGGC
AACTTTACTTAAAGAATCATCAGGCAATATCCCACAAAATCAGAGGCCTTCAGCACCAGA
CACACCTATAATCTTATTATGTGTAGGTGCCTTAATATTTACCAAACTAGCATCAACTAT
AGAAGTGGGATTAGAGACCACAGTCAGAAGAGCTAACCGTGTGCTAAGTGATGCACTCAA
AAGATACCCTAGAATGGACATACCAAAAATCGCTAGATCCTTCTATGACTTATTTGAACA
AAAAGTGTATTACAGAAGTTTGTTCATTGAGTATGGCAAAGCATTAGGCTCATCCTCTAC
AGGCAGCAAAGCAGAAAGTTTATTCGTTAATATATTCATGCAAGCTTATGGTGCTGGTCA
AACAATGCTGAGGTGGGGGGTCATCGCCAGATCATCTAACAATATAATGTTAGGACATGT
ATCTGTACAGGCTGAGTTAAAACAGGTCACAGA
>BJ/n-1215
TATATTAAAAGAGTCTCAATACACAATAAAAAGAGATGTAGGCACAACAACTGCAGTGAC
ACCTTCATCATTGCAACAAGAAATAACACTTTTGTGTGGAGAAATTCTTTACACTAAACA
CACTGACTACAAATATGCTGCTGAGATAGGAATGCAATATATTTGCACAGCTCTAGGATC
AGAAAGAGTACAACAGATTTTGAGAAACTCAGGTAGTGAAGTTCAGGTGGTTCTAACCAA
AACATACTCCTTAGGGAAAGGTAAAAACAGTAAAGGGGAAGAGCTGCAGATGTTAGATAT
ACATGGAGTGGAAAAGAGTTGGGTAGAAGAAATAGACAAAGAGGCAAGAAAGACAATGGT
AACTTTGCTTAAAGAGTCATCAGGTAACATCCCACAAAACCAGAGACCTTCAGCACCAGA
CACACCAATAATTTTACTATGTGTAGGTGCCTTAATATTCACTAAACTAGCATCAACAAT
AGAAGTTGGATTAGAGACTACAGTTAGAAGAGCTAATAGAGTGCTAAGTGATGCACTCAA
AAGATACCCTAGGGTAGATATACCAAAGATTGCTAGATCCTTTTATGAACTATTTGAACA
AAAAGTGTACTACAGAAGTTTATTCATTGAGTACGGAAAAGCTTTAGGCTCATCTTCAAC
AGGGAGCAAAGCAGAAAGTTTGTTTGTAAATATATTTATGCAAGCTTATGGAGCTGGTCA
AACACTGCTAAGGTGGGGTGTCATTGCCAGATCATCCAACAACATAATGCTAGGGCATGT
GTCTGTGCAATCTGAATTGAAGCAAGTTACAGA
>BJ/n-1216
TATATTAAAAGAGTCTCAATACACAATAAAAAGAGATGTAGGCACCACAACTGCAGTGAC
ACCTTCATCATTGCAACAAGAAATAACACTTTTGTGTGGAGAAATTCTTTACACTAAACA
CACTGACTACAAATATGCTGCTGAGATAGGAATGCAATATATTTGCACAGCTCTAGGATC
TGAAAGAGTACAACAGATTTTGAGAAACTCAGGTAGTGAAGTTCAGGTGGTTCTAACCAA
AACATACTCCTTAGGGAAAGGTAAAAACAGTAAAGGGGAAGAGCTGCAGATGTTAGATAT
ACATGGAGTGGAAAAGAGTTGGGTAGAAGAAATAGATAAAGAAGCAAGAAAGACAATGGT
AACTTTGCTTAAAGAGTCATCAGGTAACATCCCACAAAACCAGAGACCTTCAGCACCAGA
CACACCAATAATTTTATTATGTGTAGGTGCCTTAATATTCACTAAACTAGCATCAACAAT
AGAAGTTGGATTAGAGACTACAGTTAGAAGAGCTAATAGAGTGCTAAGTGATGCACTCAA
AAGATACCCTAGGGTAGATATACCAAAGATTGCTAGATCTTTTTATGAACTATTTGAACA
AAAAGTGTACCACAGAAGTTTATTCATTGAGTACGGAAAAGCTTTAGGCTCATCTTCAAC
AGGGAGCAAAGCAGAAAGTTTGTTTGTAAATATATTTATGCAAGCTTATGGAGCTGGCCA
AACACTGCTAAGGTGGGGTGTCATTGCCAGATCATCCAACAACATAATGCTAGGGCATGT
GTCTGTGCAATCTGAATTGAAGCAAGTTACAGA
>BJ/n-1221
TATATTAAAAGAGTCTCAATACACAATAAAAAGAGATGTAGGCACCACAACTGCAGTGAC
ACCTTCATCATTGCAACAAGAAATAACACTTTTGTGTGGAGAAATTCTTTACACTAAACA
CACTGACTACAAATATGCTGCTGAGATAGGAATGCAATATATTTGCACAGCTCTAGGATC
TGAAAGAGTACAACAGATTTTGAGAAACTCAGGTAGTGAAGTTCAGGTGGTTCTAACCAA
AACATACTCCTTAGGGAAAGGTAAAAACAGTAAAGGGGAAGAGCTGCAGATGTTAGATAT
ACATGGAGTGGAAAAGAGTTGGGTAGAAGAAATAGATAAAGAAGCAAGAAAGACAATGGT
AACTTTGCTTAAAGAGTCATCAGGTAACATCCCACAAAACCAGAGACCTTCAGCACCAGA
CACACCAATAATTTTATTATGTGTAGGTGCCTTAATATTCACTAAACTAGCATCAACAAT
AGAAGTTGGATTAGAGACTACAGTTAGAAGAGCTAATAGAGTGCTAAGTGATGCACTCAA
AAGATACCCTAGGGTAGATATACCAAAGATTGCTAGATCTTTTTATGAACTATTTGAACA
AAAAGTGTACCACAGAAGTTTATTCATTGAGTACGGAAAAGCTTTAGGCTCATCTTCAAC
AGGGAGCAAAGCAGAAAGTTTGTTTGTAAATATATTTATGCAAGCTTATGGAGCTGGCCA
AACACTGCTAAGGTGGGGTGTCATTGCCAGATCATCCAACAACATAATGCTAGGGCATGT
GTCTGTGCAATCTGAATTGAAGCAAGTTACAGA
>BJ/n-1223
TATATTAAAAGAGTCTCAGTACACAATAAAGAGAGATGTAGGCACAACAACAGCAGTGAC
ACCCTCATCATTGCAACAAGAAATAACACTGTTGTGTGGAGAAATTCTATATGCTAAGCA
TACTGATTACAAATATGCTGCAGAAATAGGAATACAATATATCAGCACAGCTCTAGGGTC
AGAGAGAGTACAGCAGATTCTAAGAAACTCAGGCAGTGAAGTTCAAGCGGTTTTAACCAG
AACATACTCTTTGGGGAAAGTTAAAAACAATAAAGGAGAAGATTTACAGATGCTAGACAT
ACATGGAGTGGAAAAAAGCTGGGTGGAAGAGATAGACAAAGAAGCAAGAAAAACAATGGC
AACTTTACTTAAAGAATCATCAGGCAATATCCCACAAAATCAGAGGCCTTCAGCACCAGA
CACACCTATAATCTTATTATGTGTAGGTGCCTTAATATTTACCAAACTAGCCTCAACTAT
AGAAGTGGGATTAGAGACCACAGTCAGAAGAGCTAACCGTGTGCTAAGTGATGCACTCAA
AAGATACCCTAGAATGGACATACCAAAAATCGCTAGATCCTTCTATGACTTATTTGAACA
AAAAGTGTATTACAGAAGTTTGTTCATTGAGTATGGCAAAGCATTAGGCTCATCCTCTAC
AGGCAGCAAAGCAGAAAGTTTATTCGTTAATATATTCATGCAAGCTTATGGTGCTGGTCA
AACAATGCTGAGGTGGGGGGTCATCGCCAGATCATCTAACAATATAATGTTAGGACATGT
ATCTGTACAGGCTGAGTTAAAACAGGTCACAGA
>BJ/n-1225
TATATTAAAAGAGTCTCAGTACACAATAAAGAGAGATGTAGGCACAACAACAGCAGTGAC
ACCCTCATCATTGCAACAAGAAATAACACTGTTGTGTGGAGAAATTCTATATGCTAAGCA
TACTGATTACAAATATGCTGCAGAAATAGGAATACAATATATCAGCACAGCTCTAGGGTC
AGAGAGAGTACAGCAGATTCTAAGAAACTCAGGCAGTGAAGTTCAAGCGGTTTTAACCAG
AACATACTCTTTGGGGAAAGTTAAAAACAATAAAGGAGAAGATTTACAGATGCTAGACAT
ACATGGAGTGGAAAAAAGCTGGGTGGAAGAGATAGACAAAGAAGCAAGAAAAACAATGGC
AACTTTACTTAAAGAATCATCAGGCAATATCCCACAAAATCAGAGGCCTTCAGCACCAGA
CACACCTATAATCTTATTATGTGTAGGTGCCTTAATATTTACCAAACTAGCCTCAACTAT
AGAAGTGGGATTAGAGACCACAGTCAGAAGAGCTAACCGTGTGCTAAGTGATGCACTCAA
AAGATACCCTAGAATGGACATACCAAAAATCGCTAGATCCTTCTATGACTTATTTGAACA
AAAAGTGTATTACAGAAGTTTGTTCATTGAGTATGGCAAAGCATTAGGCTCATCCTCTAC
AGGCAGCAAAGCAGAAAGTTTATTCGTTAATATATTCATGCAAGCTTATGGTGCTGGTCA
AACAATGCTGAGGTGGGGGGTCATCGCCAGATCATCTAACAATATAATGTTAGGACATGT
ATCTGTACAGGCTGAGTTAAAACAGGTCACAGA
>BJ/n-1226
TATATTAAAAGAGTCTCAATACACAATAAAAAGAGATGTAGGCACAACAACTGCAGTGAC
ACCTTCATCATTGCAACAAGAAATAACACTTTTGTGTGGAGAAATTCTTTACACTAAACA
CACTGACTACAAATATGCTGCTGAGATAGGAATGCAATATATTTGCACAGCTCTAGGATC
AGAAAGAGTACAACAGATTTTGAGAAACTCAGGTAGTGAAGTTCAGGTGGTTCTAACCAA
AACATACTCCTTAGGGAAAGGTAAAAACAGTAAAGGGGAAGAGCTGCAGATGTTAGATAT
ACATGGAGTGGAAAAGAGTTGGGTAGAAGAAATAGACAAAGAGGCAAGAAAGACAATGGT
AACTTTGCTTAAAGAGTCATCAGGTAACATCCCACAAAACCAGAGACCTTCAGCACCAGA
CACACCAATAATTTTACTATGTGTAGGTGCCTTAATATTCACTAAACTAGCATCAACAAT
AGAAGTTGGATTAGAGACTACAGTTAGAAGAGCTAATAGAGTGCTAAGTGATGCACTCAA
AAGATACCCTAGGGTAGATATACCAAAGATTGCTAGATCCTTTTATGAACTATTTGAACA
AAAAGTGTACTACAGAAGTTTATTCATTGAGTACGGAAAAGCTTTAGGCTCATCTTCAAC
AGGGAGCAAAGCAGAAAGTTTGTTTGTAAATATATTTATGCAAGCTTATGGAGCTGGTCA
AACACTGCTAAGGTGGGGTGTCATTGCCAGATCATCCAACAACATAATGCTAGGGCATGT
GTCTGTGCAATCTGAATTGAAGCAAGTTACAGA
>BJ/n-1232
TATATTAAAAGAGTCTCAATACACAATAAAAAGAGATGTAGGCACAACAACTGCAGTGAC
ACCTTCATCATTGCAACAAGAAATAACACTTTTGTGTGGAGAAATTCTTTACACTAAACA
CACTGACTACAAATATGCTGCTGAGATAGGAATGCAATATATTTGCACAGCTCTAGGATC
AGAAAGAGTACAACAGATTTTGAGAAACTCAGGTAGTGAAGTTCAGGTGGTTCTAACCAA
AACATACTCCTTAGGGAAAGGTAAAAACAGTAAAGGGGAAGAGCTGCAGATGTTAGATAT
ACATGGAGTGGAAAAGAGTTGGGTAGAAGAAATAGACAAAGAGGCAAGAAAGACAATGGT
AACTTTGCTTAAAGAGTCATCAGGTAACATCCCACAAAACCAGAGACCTTCAGCACCAGA
CACACCAATAATTTTACTATGTGTAGGTGCCTTAATATTCACTAAACTAGCATCAACAAT
AGAAGTTGGATTAGAGACTACAGTTAGAAGAGCTAATAGAGTGCTAAGTGATGCACTCAA
AAGATACCCTAGGGTAGATATACCAAAGATTGCTAGATCCTTTTATGAACTATTTGAACA
AAAAGTGTACTACAGAAGTTTATTCATTGAGTACGGAAAAGCTTTAGGCTCATCTTCAAC
AGGGAGCAAAGCAGAAAGTTTGTTTGTAAATATATTTATGCAAGCTTATGGAGCTGGTCA
AACACTGCTAAGGTGGGGTGTCATTGCCAGATCATCCAACAACATAATGCTAGGGCATGT
GTCTGTGCAATCTGAATTGAAGCAAGTTACAGA
>BJ/n-1240
TATATTAAAAGAGTCTCAATACACAATAAAAAGAGATGTAGGCACCACAACTGCAGTGAC
ACCTTCATCATTGCAACAAGAAATAACACTTTTGTGTGGAGAAATTCTTTACACTAAACA
CACTGACTACAAATATGCTGCTGAGATAGGAATGCAATATATTTGCACAGCTCTAGGATC
AGAAAGAGTACAACAGATTTTGAGAAACTCAGGTAGTGAAGTTCAAGTGGTTCTAACCAA
AACATACTCTTTAGGGAAAGGTAAAAACAGTAAAGGGGAAGAGCTGCAGATGTTAGATAT
ACATGGAGTGGAAAAGAGTTGGGTAGAAGAAATAGATAAAGAAGCAAGAAAGACAATGGT
AACTTTGCTTAAAGAGTCATCAGGTAACATCCCACAAAACCAGAGACCTTCAGCACCAGA
CACACCAATAATTTTATTATGTGTAGGTGCCTTAATATTCACTAAACTAGCATCAACAAT
AGAAGTTGGATTAGAGACTACAGTTAGAAGAGCTAATAGAGTGCTAAGTGATGCACTCAA
AAGATACCCTAGGGTAGATATACCAAAGATTGCTAGATCTTTTTATGAACTATTTGAACA
AAAAGTGTACTACAGAAGTTTATTCATTGAGTACGGAAAAGCTTTAGGCTCATCTTCAAC
AGGGAGCAAAGCAGAAAGTTTGTTTGTAAATATATTTATGCAAGCTTATGGAGCTGGCCA
AACACTGCTAAGGTGGGGTGTCATTGCCAGATCATCCAACAACATAATGCTAGGGCATGT
GTCTGTGCAATCTGAATTGAAGCAAGTTACAGA
>BJ/n-1241
TATATTAAAAGAGTCTCAGTACACAATAAAGAGAGATGTAGGCACAACAACAGCAGTGAC
ACCCTCATCATTGCAACAAGAAATAACACTGTTGTGTGGAGAAATTCTATATGCTAAACA
TACTGATTACAAATATGCTGCAGAAGTAGGAATACAATATATCAGCACAGCTCTAGGGTC
AGAGAGAGTACAGCAGATTCTAAGAAACTCAGGCAGTGAAGTTCAAGCGATTTTAACCAG
AACATACTCTTTGGGGAAAGTTAAAAACAATAAAGGAGAAGATTTGCAGATGCTAGACAT
ACATGGAGTAGAAAAAAGCTGGGTGGAAGAGATAGACAAAGAAGCAAGAAAAACAATGGC
AACTTTACTTAAAGAATCATCAGGCAATATCCCACAAAATCAGAGGCCTTCAGCACCAGA
CACACCTATAATCTTATTATGTGTAGGTGCCTTAATATTCACCAAACTAGCATCAACTAT
AGAAGTGGGATTAGAGACCACAGTCAGAAGAGCTAACCGTGTGCTAAGTGATGCACTCAA
AAGATACCCCAGAATGGACATACCAAAAATCGCTAGATCCTTCTATGACTTATTTGAACA
AAAAGTGTATTACAGAAGTTTGTTCATTGAGTATGGCAAAGCATTAGGCTCATCCTCTAC
AGGCAGCAAAGCAGAAAGTTTATTCGTTAATATATTCATGCAAGCATATGGTGCTGGTCA
AACAATGCTGAGGTGGGGGGTCATTGCCAGATCATCTAACAATATAATGTTAGGACATGT
ATCTGTACAGGCTGAGTTAAAACAGGTCACAGA
>BJ/n-1261
TATATTAAAAGAGTCTCAATACACAATAAAAAGAGATGTAGGCACCACAACTGCAGTGAC
ACCTTCATCATTGCAACAAGAAATAACACTTTTGTGTGGAGAAATTCTTTACACTAAACA
CACTGACTACAAATATGCTGCTGAGATAGGAATGCAATATATTTGCACAGCTCTAGGATC
AGAAAGAGTACAACAGATTTTGAGAAACTCAGGTAGTGAAGTTCAAGTGGTTCTAACCAA
AACATACTCTTTAGGGAAAGGTAAAAACAGTAAAGGGGAAGAGCTGCAGATGTTAGATAT
ACATGGAGTGGAAAAGAGTTGGGTAGAAGAAATAGATAAAGAAGCAAGAAAGACAATGGT
AACTTTGCTTAAAGAGTCATCAGGTAACATCCCACAAAACCAGAGACCTTCAGCACCAGA
CACACCAATAATTTTATTATGTGTAGGTGCCTTAATATTCACTAAACTAGCATCAACAAT
AGAAGTTGGATTAGAGACTACAGTTAGAAGAGCTAATAGAGTGCTAAGTGATGCACTCAA
AAGATACCCTAGGGTAGATATACCAAAGATTGCTAGATCTTTTTATGAACTATTTGAACA
AAAAGTGTACTACAGAAGTTTATTCATTGAGTACGGAAAAGCTTTAGGCTCATCTTCAAC
AGGGAGCAAAGCAGAAAGTTTGTTTGTAAATATATTTATGCAAGCTTATGGAGCTGGCCA
AACACTGCTAAGGTGGGGTGTCATTGCCAGATCATCCAACAACATAATGCTAGGGCATGT
GTCTGTGCAATCTGAATTGAAGCAAGTTACAGA
>BJ/n-1264
TATATTAAAAGAGTCTCAATACACAATAAAAAGAGATGTAGGCACCACAACTGCAGTGAC
ACCTTCATCATTGCAACAAGAAATAACACTTTTGTGTGGAGAAATTCTTTACACTAAACA
CACTGACTACAAATATGCTGCTGAGATAGGAATGCAATATATTTGCACAGCTCTAGGATC
AGAAAGAGTACAACAGATTTTGAGAAACTCAGGTAGTGAAGTTCAAGTGGTTCTAACCAA
AACATACTCTTTAGGGAAAGGTAAAAACAGTAAAGGGGAAGAGCTGCAGATGTTAGATAT
ACATGGAGTGGAAAAGAGTTGGGTAGAAGAAATAGATAAAGAAGCAAGAAAGACAATGGT
AACTTTGCTTAAAGAGTCATCAGGTAACATCCCACAAAACCAGAGACCTTCAGCACCAGA
CACACCAATAATTTTATTATGTGTAGGTGCCTTAATATTCACTAAACTAGCATCAACAAT
AGAAGTTGGATTAGAGACTACAGTTAGAAGAGCTAATAGAGTGCTAAGTGATGCACTCAA
AAGATACCCTAGGGTAGATATACCAAAGATTGCTAGATCTTTTTATGAACTATTTGAACA
AAAAGTGTACTACAGAAGTTTATTCATTGAGTACGGAAAAGCTTTAGGCTCATCTTCAAC
AGGGAGCAAAGCAGAAAGTTTGTTTGTAAATATATTTATGCAAGCTTATGGAGCTGGCCA
AACACTGCTAAGGTGGGGTGTCATTGCCAGATCATCCAACAACATAATGCTAGGGCATGT
GTCTGTGCAATCTGAATTGAAGCAAGTTACAGA
>BJ/n-1267
TATATTAAAAGAGTCTCAGTACACAATAAAGAGAGATGTAGGCACAACAACAGCAGTGAC
ACCCTCATCATTGCAACAAGAAATAACACTGTTGTGTGGAGAAATTCTATATGCTAAGCA
TACTGATTACAAATATACTGCAGAAATAGGAATACAATATATCAGCACAGCTCTAGGGTC
AGAGAGAGTACAGCAGATTCTAAGAAACTCAGGCAGTGAAGTTCAAGCAGTTTTAACCAG
AACATACTCTTTGGGGAAAGTTAAAAACAATAAAGGAGAAGATTTACAGATGCTAGACAT
ACATGGAGTAGAAAAAAGCTGGGTGGAAGAGATAGACAAAGAAGCAAGAAAAACAATGGC
AACTTTACTTAAAGAATCATCAGGCAATATCCCACAAAATCAGAGGCCTTCAGCACCAGA
CACACCTATAATCTTATTATGTGTAGGTGCCTTAATATTTACCAAACTAGCATCAACTAT
AGAAGTGGGATTAGAGACCACAGTCAGAAGAGCTAACCGTGTGCTAAGTGATGCACTCAA
AAGATACCCTAGAATGGACATACCAAAAATCGCTAGATCCTTCTATGACTTATTTGAACA
AAAAGTGTATTACAGAAGTTTGTTCATTGAGTATGGCAAAGCATTAGGCTCATCTTCTAC
AGGCAGCAAAGCAGAAAGTTTATTCGTTAATATATTCATGCAAGCTTATGGTGCTGGTCA
AACAATGCTGAGGTGGGGGGTCATCGCCAGATCATCTAACAATATAATGTTAGGACATGT
ATCTGTACAGGCTGAGTTAAAACAGGTCACAGA
